# Supplementary material for: Understanding Health in Spanish Children: The Role of Demographics in Physical Activity and Nutrition Attitudes
Source: Children (Basel). 2025 Jun 20;12(7):811. doi: 10.3390/children12070811 (PMC12293113; doi:10.3390/children12070811)
Supplement: Supplementary file 1 [file children-12-00811-s001.zip]

Archive with 1 entries (1 files):
- children-3702700-supplementary.xlsx
