# Supplementary material for: Understanding Health in Spanish Children: The Role of Demographics in Physical Activity and Nutrition Attitudes
Source: Children (Basel). 2025 Jun 20;12(7):811. doi: 10.3390/children12070811 (PMC12293113; doi:10.3390/children12070811)
Supplement: Supplementary file 1 [file children-12-00811-s001.zip › children-3702700-supplementary.xlsx]

## Sheet: Sheet1
Parameter1	Parameter2	rho	CI	CI_low	CI_high	S	p	Method	n_Obs
age	paqa_q1	0.0139041	0.95	-0.0508755	0.0785673	1.50927e+08	1	Spearman correlation	972
age	paqa_q2	0.0522622	0.95	-0.0120181	0.116112	1.51876e+08	1	Spearman correlation	987
age	paqa_q3	0.0439792	0.95	-0.0203508	0.107947	1.52738e+08	1	Spearman correlation	986
age	paqa_q4	0.0333205	0.95	-0.0310185	0.0973844	1.54441e+08	1	Spearman correlation	986
age	paqa_q5	-0.0136269	0.95	-0.0778312	0.05069	1.61941e+08	1	Spearman correlation	986
age	paqa_q6	0.00769919	0.95	-0.0566013	0.0719361	1.58534e+08	1	Spearman correlation	986
age	paqa_q7	0.0148355	0.95	-0.0494842	0.0790326	1.57394e+08	1	Spearman correlation	986
age	paqa_q8	0.0202624	0.95	-0.0493606	0.0896894	9.74752e+07	1	Spearman correlation	842
age	paqa_q9	-0.0478506	0.95	-0.11677	0.0215276	1.06496e+08	1	Spearman correlation	848
age	paqa_composite	0.0299331	0.95	-0.0345367	0.0941549	1.53103e+08	1	Spearman correlation	982
age	aate_q1	-0.0118379	0.95	-0.07602	0.0524419	1.62148e+08	1	Spearman correlation	987
age	aate_q2	0.0483272	0.95	-0.0159622	0.112219	1.52506e+08	1	Spearman correlation	987
age	aate_q3	0.0303975	0.95	-0.0339087	0.094453	1.55379e+08	1	Spearman correlation	987
age	aate_q4	-0.00914101	0.95	-0.0733379	0.0551313	1.61715e+08	1	Spearman correlation	987
age	aate_q5	0.0379696	0.95	-0.0263346	0.101961	1.54166e+08	1	Spearman correlation	987
age	aate_q6	-0.0123663	0.95	-0.0765779	0.0519475	1.6174e+08	1	Spearman correlation	986
age	aate_q7	0.0231609	0.95	-0.0411403	0.0872709	1.56539e+08	1	Spearman correlation	987
age	aate_q8	-0.0254859	0.95	-0.0895792	0.0388176	1.64335e+08	1	Spearman correlation	987
age	aate_q9	0.0548658	0.95	-0.00943997	0.11872	1.50998e+08	1	Spearman correlation	986
age	aate_q10	-0.0887812	0.95	-0.152185	-0.0246494	1.73948e+08	1	Spearman correlation	986
age	aate_composite	0.0273448	0.95	-0.0370254	0.0914891	1.54923e+08	1	Spearman correlation	985
age	aatpa_q1	-0.0160755	0.95	-0.0802326	0.0482142	1.62827e+08	1	Spearman correlation	987
age	aatpa_q2	0.0373304	0.95	-0.0270069	0.10136	1.538e+08	1	Spearman correlation	986
age	aatpa_q3	-0.0401256	0.95	-0.10413	0.0242094	1.66175e+08	1	Spearman correlation	986
age	aatpa_q4	-0.0111641	0.95	-0.0753825	0.0531465	1.61548e+08	1	Spearman correlation	986
age	aatpa_q5	-0.0399327	0.95	-0.103938	0.0244024	1.66144e+08	1	Spearman correlation	986
age	aatpa_q6	-0.0325275	0.95	-0.0966305	0.0318443	1.64459e+08	1	Spearman correlation	985
age	aatpa_q7	0.0524717	0.95	-0.0118735	0.116384	1.50921e+08	1	Spearman correlation	985
age	aatpa_q8	-0.0671611	0.95	-0.130869	-0.00290112	1.70494e+08	1	Spearman correlation	986
age	aatpa_composite	0.00592742	0.95	-0.0584327	0.0702384	1.57853e+08	1	Spearman correlation	984
age	ifis_q1	0.00548438	0.95	-0.0587762	0.0696997	1.59372e+08	1	Spearman correlation	987
age	ifis_q2	0.0446881	0.95	-0.0196081	0.108616	1.53089e+08	1	Spearman correlation	987
age	ifis_q3	-0.00780371	0.95	-0.0720075	0.0564645	1.61501e+08	1	Spearman correlation	987
age	ifis_q4	0.000735984	0.95	-0.0635395	0.0650054	1.59646e+08	1	Spearman correlation	986
age	ifis_q5	-0.0527486	0.95	-0.116593	0.0115304	1.68704e+08	1	Spearman correlation	987
age	ifis_composite	-0.000553332	0.95	-0.0648235	0.0637214	1.59852e+08	1	Spearman correlation	986
paqa_q1	paqa_q2	0.268148	0.95	0.208249	0.326043	1.26419e+08	2.18806e-15	Spearman correlation	1012
paqa_q1	paqa_q3	0.248989	0.95	0.188496	0.307601	1.29344e+08	5.07654e-13	Spearman correlation	1011
paqa_q1	paqa_q4	0.423564	0.95	0.37004	0.474286	9.92779e+07	1.73327e-42	Spearman correlation	1011
paqa_q1	paqa_q5	0.41384	0.95	0.359819	0.465096	1.00953e+08	2.57175e-40	Spearman correlation	1011
paqa_q1	paqa_q6	0.37373	0.95	0.317796	0.427072	1.07861e+08	4.40536e-32	Spearman correlation	1011
paqa_q1	paqa_q7	0.37523	0.95	0.319364	0.428497	1.07602e+08	2.27692e-32	Spearman correlation	1011
paqa_q1	paqa_q8	0.457396	0.95	0.401472	0.509922	5.91412e+07	2.64729e-43	Spearman correlation	868
paqa_q1	paqa_q9	0.0633822	0.95	-0.00494606	0.131121	1.03861e+08	1	Spearman correlation	873
paqa_q1	paqa_composite	0.519027	0.95	0.470975	0.564008	8.18573e+07	9.77693e-68	Spearman correlation	1007
paqa_q1	aate_q1	0.167223	0.95	0.104894	0.228243	1.43853e+08	3.71229e-05	Spearman correlation	1012
paqa_q1	aate_q2	0.0944387	0.95	0.0311843	0.15694	1.56426e+08	0.743322	Spearman correlation	1012
paqa_q1	aate_q3	0.0823097	0.95	0.0189674	0.144994	1.58521e+08	1	Spearman correlation	1012
paqa_q1	aate_q4	0.0523068	0.95	-0.0111715	0.115365	1.63703e+08	1	Spearman correlation	1012
paqa_q1	aate_q5	0.101181	0.95	0.0379833	0.163572	1.55261e+08	0.375422	Spearman correlation	1012
paqa_q1	aate_q6	0.0249152	0.95	-0.0386185	0.0882483	1.67936e+08	1	Spearman correlation	1011
paqa_q1	aate_q7	0.0214649	0.95	-0.0420336	0.0847907	1.69031e+08	1	Spearman correlation	1012
paqa_q1	aate_q8	0.0967352	0.95	0.0334996	0.159199	1.56029e+08	0.594641	Spearman correlation	1012
paqa_q1	aate_q9	0.0618495	0.95	-0.00159806	0.124801	1.62055e+08	1	Spearman correlation	1012
paqa_q1	aate_q10	0.183864	0.95	0.121844	0.244454	1.40978e+08	1.74203e-06	Spearman correlation	1012
paqa_q1	aate_composite	0.138045	0.95	0.075232	0.199768	1.48452e+08	0.00383995	Spearman correlation	1011
paqa_q1	aatpa_q1	0.264998	0.95	0.205003	0.323009	1.26963e+08	5.4957e-15	Spearman correlation	1012
paqa_q1	aatpa_q2	0.244726	0.95	0.184144	0.303456	1.30465e+08	1.52969e-12	Spearman correlation	1012
paqa_q1	aatpa_q3	0.16005	0.95	0.0975996	0.221245	1.45092e+08	0.000125832	Spearman correlation	1012
paqa_q1	aatpa_q4	0.116213	0.95	0.0531635	0.178339	1.52664e+08	0.0706198	Spearman correlation	1012
paqa_q1	aatpa_q5	0.178571	0.95	0.116449	0.239302	1.41893e+08	4.72702e-06	Spearman correlation	1012
paqa_q1	aatpa_q6	0.197329	0.95	0.135555	0.257576	1.38242e+08	1.19753e-07	Spearman correlation	1011
paqa_q1	aatpa_q7	0.214462	0.95	0.153073	0.274202	1.35291e+08	2.79801e-09	Spearman correlation	1011
paqa_q1	aatpa_q8	0.166056	0.95	0.103708	0.227105	1.44054e+08	4.54051e-05	Spearman correlation	1012
paqa_q1	aatpa_composite	0.273663	0.95	0.213876	0.331407	1.24724e+08	4.6043e-16	Spearman correlation	1010
paqa_q1	ifis_q1	0.245874	0.95	0.185323	0.304564	1.30267e+08	1.13165e-12	Spearman correlation	1012
paqa_q1	ifis_q2	0.186985	0.95	0.125027	0.24749	1.40439e+08	9.44176e-07	Spearman correlation	1012
paqa_q1	ifis_q3	0.157046	0.95	0.094547	0.218312	1.45611e+08	0.000207712	Spearman correlation	1012
paqa_q1	ifis_q4	0.194384	0.95	0.132546	0.254714	1.38749e+08	2.18421e-07	Spearman correlation	1011
paqa_q1	ifis_q5	0.136641	0.95	0.0738397	0.198363	1.49136e+08	0.00464148	Spearman correlation	1012
paqa_q1	ifis_composite	0.260416	0.95	0.200253	0.318622	1.27377e+08	2.12624e-14	Spearman correlation	1011
paqa_q2	paqa_q3	0.183649	0.95	0.122054	0.243834	1.46949e+08	1.42337e-06	Spearman correlation	1026
paqa_q2	paqa_q4	0.300354	0.95	0.241925	0.356612	1.25942e+08	4.50181e-20	Spearman correlation	1026
paqa_q2	paqa_q5	0.278492	0.95	0.219334	0.33561	1.29877e+08	5.54623e-17	Spearman correlation	1026
paqa_q2	paqa_q6	0.277766	0.95	0.218585	0.334911	1.30007e+08	6.94522e-17	Spearman correlation	1026
paqa_q2	paqa_q7	0.278564	0.95	0.219408	0.335679	1.29864e+08	5.43289e-17	Spearman correlation	1026
paqa_q2	paqa_q8	0.392312	0.95	0.333239	0.448317	6.94919e+07	4.76261e-31	Spearman correlation	882
paqa_q2	paqa_q9	0.151389	0.95	0.0845283	0.216892	9.90366e+07	0.0021948	Spearman correlation	888
paqa_q2	paqa_composite	0.530762	0.95	0.483844	0.574638	8.34823e+07	1.54823e-72	Spearman correlation	1022
paqa_q2	aate_q1	0.0396415	0.95	-0.023393	0.102362	1.73378e+08	1	Spearman correlation	1027
paqa_q2	aate_q2	-0.00385471	0.95	-0.0668146	0.0591358	1.8123e+08	1	Spearman correlation	1027
paqa_q2	aate_q3	0.0453121	0.95	-0.0177146	0.10798	1.72354e+08	1	Spearman correlation	1027
paqa_q2	aate_q4	0.0888858	0.95	0.0260555	0.151017	1.64487e+08	1	Spearman correlation	1027
paqa_q2	aate_q5	0.114338	0.95	0.0517342	0.176046	1.59892e+08	0.0802183	Spearman correlation	1027
paqa_q2	aate_q6	0.0567844	0.95	-0.0062448	0.119364	1.69786e+08	1	Spearman correlation	1026
paqa_q2	aate_q7	-0.00187551	0.95	-0.064844	0.0611078	1.80873e+08	1	Spearman correlation	1027
paqa_q2	aate_q8	0.094172	0.95	0.031382	0.156222	1.63533e+08	0.715619	Spearman correlation	1027
paqa_q2	aate_q9	0.0714551	0.95	0.00848646	0.133859	1.67145e+08	1	Spearman correlation	1026
paqa_q2	aate_q10	-0.000798871	0.95	-0.0638025	0.0622111	1.80151e+08	1	Spearman correlation	1026
paqa_q2	aate_composite	0.0796216	0.95	0.0166677	0.141947	1.65191e+08	1	Spearman correlation	1025
paqa_q2	aatpa_q1	0.202431	0.95	0.141256	0.262067	1.43988e+08	2.88276e-08	Spearman correlation	1027
paqa_q2	aatpa_q2	0.186932	0.95	0.125403	0.24703	1.46358e+08	7.42236e-07	Spearman correlation	1026
paqa_q2	aatpa_q3	0.127858	0.95	0.0653779	0.18934	1.56992e+08	0.0140092	Spearman correlation	1026
paqa_q2	aatpa_q4	0.0485399	0.95	-0.0145113	0.111207	1.7127e+08	1	Spearman correlation	1026
paqa_q2	aatpa_q5	0.101127	0.95	0.0383651	0.163095	1.61804e+08	0.35172	Spearman correlation	1026
paqa_q2	aatpa_q6	0.17605	0.95	0.11428	0.236463	1.47884e+08	6.10209e-06	Spearman correlation	1025
paqa_q2	aatpa_q7	0.14747	0.95	0.0852243	0.208568	1.53014e+08	0.000825161	Spearman correlation	1025
paqa_q2	aatpa_q8	0.164979	0.95	0.103044	0.225641	1.5031e+08	4.51319e-05	Spearman correlation	1026
paqa_q2	aatpa_composite	0.201812	0.95	0.140532	0.261551	1.42841e+08	3.51551e-08	Spearman correlation	1024
paqa_q2	ifis_q1	0.219854	0.95	0.159081	0.278968	1.40843e+08	5.342e-10	Spearman correlation	1027
paqa_q2	ifis_q2	0.236172	0.95	0.175811	0.294764	1.37897e+08	9.13164e-12	Spearman correlation	1027
paqa_q2	ifis_q3	0.155254	0.95	0.0931889	0.216117	1.52506e+08	0.000230846	Spearman correlation	1027
paqa_q2	ifis_q4	0.182345	0.95	0.120725	0.242565	1.47184e+08	1.8372e-06	Spearman correlation	1026
paqa_q2	ifis_q5	0.0535486	0.95	-0.00945942	0.116133	1.70867e+08	1	Spearman correlation	1027
paqa_q2	ifis_composite	0.23218	0.95	0.171684	0.29093	1.38213e+08	2.6017e-11	Spearman correlation	1026
paqa_q3	paqa_q4	0.259821	0.95	0.20006	0.317656	1.32848e+08	1.53691e-14	Spearman correlation	1025
paqa_q3	paqa_q5	0.271528	0.95	0.212122	0.328936	1.30747e+08	4.86942e-16	Spearman correlation	1025
paqa_q3	paqa_q6	0.233451	0.95	0.172959	0.292189	1.37581e+08	1.93617e-11	Spearman correlation	1025
paqa_q3	paqa_q7	0.30845	0.95	0.250278	0.364402	1.24121e+08	2.89265e-21	Spearman correlation	1025
paqa_q3	paqa_q8	0.315356	0.95	0.252817	0.375271	7.82922e+07	4.61642e-19	Spearman correlation	882
paqa_q3	paqa_q9	0.0207898	0.95	-0.0470037	0.0883927	1.14278e+08	1	Spearman correlation	888
paqa_q3	paqa_composite	0.588678	0.95	0.545833	0.628452	7.31785e+07	1.59098e-93	Spearman correlation	1022
paqa_q3	aate_q1	0.024335	0.95	-0.0387312	0.0872081	1.75627e+08	1	Spearman correlation	1026
paqa_q3	aate_q2	0.0186637	0.95	-0.0443953	0.0815746	1.76648e+08	1	Spearman correlation	1026
paqa_q3	aate_q3	-0.0325346	0.95	-0.095346	0.0305348	1.85864e+08	1	Spearman correlation	1026
paqa_q3	aate_q4	-0.0272351	0.95	-0.0900873	0.0358332	1.8491e+08	1	Spearman correlation	1026
paqa_q3	aate_q5	0.0176946	0.95	-0.0453628	0.0806115	1.76822e+08	1	Spearman correlation	1026
paqa_q3	aate_q6	0.0372798	0.95	-0.0258184	0.100082	1.72791e+08	1	Spearman correlation	1025
paqa_q3	aate_q7	0.0176537	0.95	-0.0454036	0.0805709	1.7683e+08	1	Spearman correlation	1026
paqa_q3	aate_q8	-0.00433732	0.95	-0.0673257	0.0586855	1.80788e+08	1	Spearman correlation	1026
paqa_q3	aate_q9	0.0393791	0.95	-0.0237173	0.102163	1.72414e+08	1	Spearman correlation	1025
paqa_q3	aate_q10	-0.0140097	0.95	-0.0769793	0.0490711	1.81996e+08	1	Spearman correlation	1025
paqa_q3	aate_composite	0.018123	0.95	-0.0449968	0.0810986	1.75714e+08	1	Spearman correlation	1024
paqa_q3	aatpa_q1	0.116831	0.95	0.0542234	0.178524	1.58977e+08	0.0594671	Spearman correlation	1026
paqa_q3	aatpa_q2	0.144229	0.95	0.0819368	0.205399	1.53595e+08	0.00136258	Spearman correlation	1025
paqa_q3	aatpa_q3	0.0404726	0.95	-0.0226226	0.103247	1.72218e+08	1	Spearman correlation	1025
paqa_q3	aatpa_q4	0.0823564	0.95	0.0194197	0.144643	1.647e+08	1	Spearman correlation	1025
paqa_q3	aatpa_q5	0.00775465	0.95	-0.0553099	0.0707576	1.7809e+08	1	Spearman correlation	1025
paqa_q3	aatpa_q6	0.0624942	0.95	-0.000576371	0.12507	1.67773e+08	1	Spearman correlation	1024
paqa_q3	aatpa_q7	0.0949493	0.95	0.0320731	0.157077	1.61965e+08	0.673158	Spearman correlation	1024
paqa_q3	aatpa_q8	0.0575633	0.95	-0.00549421	0.120165	1.6915e+08	1	Spearman correlation	1025
paqa_q3	aatpa_composite	0.0807749	0.95	0.0177663	0.143144	1.6402e+08	1	Spearman correlation	1023
paqa_q3	ifis_q1	0.195106	0.95	0.133743	0.254978	1.44887e+08	1.40857e-07	Spearman correlation	1026
paqa_q3	ifis_q2	0.190773	0.95	0.129321	0.250766	1.45667e+08	3.42843e-07	Spearman correlation	1026
paqa_q3	ifis_q3	0.104953	0.95	0.0422253	0.166856	1.61115e+08	0.231033	Spearman correlation	1026
paqa_q3	ifis_q4	0.154803	0.95	0.0926696	0.215735	1.51697e+08	0.000254801	Spearman correlation	1025
paqa_q3	ifis_q5	0.0298882	0.95	-0.0331811	0.0927204	1.74627e+08	1	Spearman correlation	1026
paqa_q3	ifis_composite	0.171098	0.95	0.109239	0.231637	1.48773e+08	1.53071e-05	Spearman correlation	1025
paqa_q4	paqa_q5	0.515475	0.95	0.467633	0.560306	8.69632e+07	7.54142e-68	Spearman correlation	1025
paqa_q4	paqa_q6	0.396016	0.95	0.341504	0.447873	1.08404e+08	4.90076e-37	Spearman correlation	1025
paqa_q4	paqa_q7	0.418963	0.95	0.365581	0.469599	1.04285e+08	4.84924e-42	Spearman correlation	1025
paqa_q4	paqa_q8	0.493644	0.95	0.440431	0.5434	5.77075e+07	1.66791e-52	Spearman correlation	881
paqa_q4	paqa_q9	0.0477871	0.95	-0.0200433	0.11518	1.10752e+08	1	Spearman correlation	887
paqa_q4	paqa_composite	0.733213	0.95	0.702605	0.761113	4.74642e+07	3.25139e-170	Spearman correlation	1022
paqa_q4	aate_q1	0.0334152	0.95	-0.0296541	0.0962194	1.73992e+08	1	Spearman correlation	1026
paqa_q4	aate_q2	0.021335	0.95	-0.0417279	0.0842286	1.76167e+08	1	Spearman correlation	1026
paqa_q4	aate_q3	0.000936864	0.95	-0.0620736	0.0639399	1.79839e+08	1	Spearman correlation	1026
paqa_q4	aate_q4	0.0193398	0.95	-0.0437203	0.0822464	1.76526e+08	1	Spearman correlation	1026
paqa_q4	aate_q5	0.0155541	0.95	-0.0474992	0.078484	1.77208e+08	1	Spearman correlation	1026
paqa_q4	aate_q6	-0.00336088	0.95	-0.0663844	0.0596893	1.80085e+08	1	Spearman correlation	1025
paqa_q4	aate_q7	-0.0109334	0.95	-0.0738894	0.0521093	1.81976e+08	1	Spearman correlation	1026
paqa_q4	aate_q8	0.0735401	0.95	0.0105823	0.135917	1.6677e+08	1	Spearman correlation	1026
paqa_q4	aate_q9	0.0572086	0.95	-0.00585007	0.119814	1.69214e+08	1	Spearman correlation	1025
paqa_q4	aate_q10	0.0290898	0.95	-0.0340101	0.0919587	1.74261e+08	1	Spearman correlation	1025
paqa_q4	aate_composite	0.0300947	0.95	-0.0330364	0.0929865	1.73571e+08	1	Spearman correlation	1024
paqa_q4	aatpa_q1	0.160075	0.95	0.0980576	0.220855	1.51193e+08	0.000104302	Spearman correlation	1026
paqa_q4	aatpa_q2	0.195275	0.95	0.133886	0.255172	1.44433e+08	1.38883e-07	Spearman correlation	1025
paqa_q4	aatpa_q3	0.0974057	0.95	0.0345805	0.159464	1.61999e+08	0.520696	Spearman correlation	1025
paqa_q4	aatpa_q4	0.0606723	0.95	-0.00237428	0.123239	1.68592e+08	1	Spearman correlation	1025
paqa_q4	aatpa_q5	0.112209	0.95	0.0495218	0.174016	1.59342e+08	0.104284	Spearman correlation	1025
paqa_q4	aatpa_q6	0.12494	0.95	0.0623631	0.186538	1.56598e+08	0.0211055	Spearman correlation	1024
paqa_q4	aatpa_q7	0.159671	0.95	0.0975855	0.220519	1.50383e+08	0.00011465	Spearman correlation	1024
paqa_q4	aatpa_q8	0.0798258	0.95	0.0168731	0.142148	1.65154e+08	1	Spearman correlation	1025
paqa_q4	aatpa_composite	0.171224	0.95	0.109305	0.231818	1.47881e+08	1.53836e-05	Spearman correlation	1023
paqa_q4	ifis_q1	0.179244	0.95	0.117565	0.239546	1.47742e+08	3.31353e-06	Spearman correlation	1026
paqa_q4	ifis_q2	0.214501	0.95	0.15357	0.273807	1.41396e+08	1.9378e-09	Spearman correlation	1026
paqa_q4	ifis_q3	0.157178	0.95	0.0951136	0.218026	1.51714e+08	0.000170669	Spearman correlation	1026
paqa_q4	ifis_q4	0.177144	0.95	0.115395	0.237529	1.47688e+08	4.99212e-06	Spearman correlation	1025
paqa_q4	ifis_q5	0.146217	0.95	0.083984	0.207314	1.53687e+08	0.000991637	Spearman correlation	1026
paqa_q4	ifis_composite	0.242615	0.95	0.182367	0.301049	1.35937e+08	1.79209e-12	Spearman correlation	1025
paqa_q5	paqa_q6	0.392043	0.95	0.337342	0.444105	1.09117e+08	3.29165e-36	Spearman correlation	1025
paqa_q5	paqa_q7	0.432898	0.95	0.380237	0.482762	1.01784e+08	2.85035e-45	Spearman correlation	1025
paqa_q5	paqa_q8	0.506546	0.95	0.454194	0.555412	5.62371e+07	8.4648e-56	Spearman correlation	881
paqa_q5	paqa_q9	0.109333	0.95	0.0418776	0.175796	1.03594e+08	0.332589	Spearman correlation	887
paqa_q5	paqa_composite	0.718671	0.95	0.686696	0.74787	5.00514e+07	2.56619e-160	Spearman correlation	1022
paqa_q5	aate_q1	0.0824557	0.95	0.0195504	0.144711	1.65165e+08	1	Spearman correlation	1026
paqa_q5	aate_q2	0.0500811	0.95	-0.0129666	0.112732	1.70992e+08	1	Spearman correlation	1026
paqa_q5	aate_q3	0.0212705	0.95	-0.0417923	0.0841646	1.76179e+08	1	Spearman correlation	1026
paqa_q5	aate_q4	0.0321402	0.95	-0.0309293	0.0949547	1.74222e+08	1	Spearman correlation	1026
paqa_q5	aate_q5	0.0475089	0.95	-0.0155445	0.110186	1.71455e+08	1	Spearman correlation	1026
paqa_q5	aate_q6	0.0358582	0.95	-0.0272409	0.0986727	1.73046e+08	1	Spearman correlation	1025
paqa_q5	aate_q7	0.0158837	0.95	-0.0471703	0.0788116	1.77148e+08	1	Spearman correlation	1026
paqa_q5	aate_q8	0.0450126	0.95	-0.0180454	0.107714	1.71905e+08	1	Spearman correlation	1026
paqa_q5	aate_q9	0.0575492	0.95	-0.00550834	0.120151	1.69153e+08	1	Spearman correlation	1025
paqa_q5	aate_q10	0.0796081	0.95	0.0166541	0.141933	1.65193e+08	1	Spearman correlation	1025
paqa_q5	aate_composite	0.0637698	0.95	0.00070435	0.12633	1.67545e+08	1	Spearman correlation	1024
paqa_q5	aatpa_q1	0.180856	0.95	0.119208	0.241116	1.47452e+08	2.45432e-06	Spearman correlation	1026
paqa_q5	aatpa_q2	0.23425	0.95	0.173779	0.292962	1.37438e+08	1.58564e-11	Spearman correlation	1025
paqa_q5	aatpa_q3	0.129507	0.95	0.0670168	0.190986	1.56237e+08	0.0112332	Spearman correlation	1025
paqa_q5	aatpa_q4	0.0848369	0.95	0.0219166	0.147088	1.64255e+08	1	Spearman correlation	1025
paqa_q5	aatpa_q5	0.0393374	0.95	-0.0237591	0.102122	1.72421e+08	1	Spearman correlation	1025
paqa_q5	aatpa_q6	0.0944019	0.95	0.0315213	0.156538	1.62063e+08	0.711122	Spearman correlation	1024
paqa_q5	aatpa_q7	0.108577	0.95	0.0458229	0.170478	1.59526e+08	0.158635	Spearman correlation	1024
paqa_q5	aatpa_q8	0.132898	0.95	0.0704504	0.194307	1.55629e+08	0.00698426	Spearman correlation	1025
paqa_q5	aatpa_composite	0.177263	0.95	0.115455	0.237703	1.46804e+08	5.01934e-06	Spearman correlation	1023
paqa_q5	ifis_q1	0.160399	0.95	0.0983861	0.22117	1.51134e+08	9.88323e-05	Spearman correlation	1026
paqa_q5	ifis_q2	0.193487	0.95	0.13209	0.253404	1.45178e+08	1.96779e-07	Spearman correlation	1026
paqa_q5	ifis_q3	0.196104	0.95	0.134763	0.255949	1.44707e+08	1.15035e-07	Spearman correlation	1026
paqa_q5	ifis_q4	0.191346	0.95	0.129875	0.251352	1.45138e+08	3.12807e-07	Spearman correlation	1025
paqa_q5	ifis_q5	0.112835	0.95	0.0501848	0.1746	1.59696e+08	0.0963997	Spearman correlation	1026
paqa_q5	ifis_composite	0.231804	0.95	0.171269	0.290595	1.37877e+08	2.93918e-11	Spearman correlation	1025
paqa_q6	paqa_q7	0.460197	0.95	0.409026	0.508484	9.68846e+07	4.6094e-52	Spearman correlation	1025
paqa_q6	paqa_q8	0.468886	0.95	0.414092	0.520294	6.05291e+07	1.45732e-46	Spearman correlation	881
paqa_q6	paqa_q9	0.034007	0.95	-0.0338365	0.101538	1.12355e+08	1	Spearman correlation	887
paqa_q6	paqa_composite	0.669167	0.95	0.632768	0.702616	5.88585e+07	7.33813e-131	Spearman correlation	1022
paqa_q6	aate_q1	0.0795536	0.95	0.0166301	0.141849	1.65687e+08	1	Spearman correlation	1026
paqa_q6	aate_q2	0.00816459	0.95	-0.0548705	0.0711348	1.78538e+08	1	Spearman correlation	1026
paqa_q6	aate_q3	0.0248489	0.95	-0.0382177	0.0877184	1.75534e+08	1	Spearman correlation	1026
paqa_q6	aate_q4	0.0371918	0.95	-0.0258756	0.0999644	1.73313e+08	1	Spearman correlation	1026
paqa_q6	aate_q5	0.094011	0.95	0.031189	0.156093	1.63085e+08	0.72894	Spearman correlation	1026
paqa_q6	aate_q6	0.00992895	0.95	-0.0531419	0.0729209	1.777e+08	1	Spearman correlation	1025
paqa_q6	aate_q7	-0.0387575	0.95	-0.101516	0.0243086	1.86984e+08	1	Spearman correlation	1026
paqa_q6	aate_q8	0.0226636	0.95	-0.0404009	0.0855483	1.75928e+08	1	Spearman correlation	1026
paqa_q6	aate_q9	0.0536787	0.95	-0.00939058	0.116323	1.69847e+08	1	Spearman correlation	1025
paqa_q6	aate_q10	0.0492418	0.95	-0.0138387	0.111932	1.70644e+08	1	Spearman correlation	1025
paqa_q6	aate_composite	0.0354333	0.95	-0.027697	0.098282	1.72616e+08	1	Spearman correlation	1024
paqa_q6	aatpa_q1	0.14337	0.95	0.0810953	0.204529	1.542e+08	0.00153819	Spearman correlation	1026
paqa_q6	aatpa_q2	0.180086	0.95	0.118392	0.240395	1.47159e+08	2.87819e-06	Spearman correlation	1025
paqa_q6	aatpa_q3	0.100986	0.95	0.0381914	0.162986	1.61356e+08	0.358179	Spearman correlation	1025
paqa_q6	aatpa_q4	0.060322	0.95	-0.00272591	0.122892	1.68655e+08	1	Spearman correlation	1025
paqa_q6	aatpa_q5	0.0908952	0.95	0.0280182	0.153056	1.63168e+08	0.989444	Spearman correlation	1025
paqa_q6	aatpa_q6	0.143347	0.95	0.0810109	0.204566	1.53304e+08	0.00157336	Spearman correlation	1024
paqa_q6	aatpa_q7	0.131239	0.95	0.0687392	0.192712	1.55471e+08	0.00890597	Spearman correlation	1024
paqa_q6	aatpa_q8	0.0976947	0.95	0.0348719	0.159748	1.61947e+08	0.506209	Spearman correlation	1025
paqa_q6	aatpa_composite	0.152938	0.95	0.0907143	0.213972	1.51144e+08	0.000351434	Spearman correlation	1023
paqa_q6	ifis_q1	0.18018	0.95	0.118519	0.240457	1.47574e+08	2.78444e-06	Spearman correlation	1026
paqa_q6	ifis_q2	0.179346	0.95	0.117669	0.239645	1.47724e+08	3.25578e-06	Spearman correlation	1026
paqa_q6	ifis_q3	0.127734	0.95	0.0652524	0.189218	1.57014e+08	0.0142141	Spearman correlation	1026
paqa_q6	ifis_q4	0.154207	0.95	0.0920641	0.215153	1.51804e+08	0.000279555	Spearman correlation	1025
paqa_q6	ifis_q5	0.0912605	0.95	0.0284171	0.153385	1.6358e+08	0.95191	Spearman correlation	1026
paqa_q6	ifis_composite	0.200197	0.95	0.138912	0.259954	1.4355e+08	4.87261e-08	Spearman correlation	1025
paqa_q7	paqa_q8	0.512062	0.95	0.460115	0.560514	5.5798e+07	2.56685e-57	Spearman correlation	882
paqa_q7	paqa_q9	0.0514242	0.95	-0.0163602	0.118738	1.10703e+08	1	Spearman correlation	888
paqa_q7	paqa_composite	0.700503	0.95	0.666864	0.731294	5.32835e+07	8.43904e-149	Spearman correlation	1022
paqa_q7	aate_q1	0.0477579	0.95	-0.015295	0.110432	1.71411e+08	1	Spearman correlation	1026
paqa_q7	aate_q2	0.035358	0.95	-0.0277106	0.0981461	1.73643e+08	1	Spearman correlation	1026
paqa_q7	aate_q3	0.0226786	0.95	-0.0403859	0.0855632	1.75925e+08	1	Spearman correlation	1026
paqa_q7	aate_q4	0.0166666	0.95	-0.0463889	0.0795899	1.77007e+08	1	Spearman correlation	1026
paqa_q7	aate_q5	0.0645747	0.95	0.0015743	0.127065	1.68383e+08	1	Spearman correlation	1026
paqa_q7	aate_q6	0.0278541	0.95	-0.0352453	0.0907323	1.74482e+08	1	Spearman correlation	1025
paqa_q7	aate_q7	0.00289833	0.95	-0.0601195	0.0658931	1.79486e+08	1	Spearman correlation	1026
paqa_q7	aate_q8	0.0686063	0.95	0.00562376	0.131047	1.67658e+08	1	Spearman correlation	1026
paqa_q7	aate_q9	0.0248324	0.95	-0.038265	0.0877326	1.75025e+08	1	Spearman correlation	1025
paqa_q7	aate_q10	0.0567717	0.95	-0.00628831	0.119382	1.69292e+08	1	Spearman correlation	1025
paqa_q7	aate_composite	0.0667479	0.95	0.00369508	0.129272	1.67012e+08	1	Spearman correlation	1024
paqa_q7	aatpa_q1	0.178967	0.95	0.117283	0.239276	1.47792e+08	3.48955e-06	Spearman correlation	1026
paqa_q7	aatpa_q2	0.194439	0.95	0.133032	0.254359	1.44583e+08	1.64478e-07	Spearman correlation	1025
paqa_q7	aatpa_q3	0.112159	0.95	0.0494711	0.173966	1.59351e+08	0.104615	Spearman correlation	1025
paqa_q7	aatpa_q4	0.0595959	0.95	-0.00345459	0.122175	1.68785e+08	1	Spearman correlation	1025
paqa_q7	aatpa_q5	0.116548	0.95	0.0539068	0.178276	1.58563e+08	0.0619384	Spearman correlation	1025
paqa_q7	aatpa_q6	0.102775	0.95	0.039966	0.164776	1.60564e+08	0.298807	Spearman correlation	1024
paqa_q7	aatpa_q7	0.16079	0.95	0.0987227	0.221611	1.50182e+08	9.50717e-05	Spearman correlation	1024
paqa_q7	aatpa_q8	0.106931	0.95	0.0441914	0.168831	1.60289e+08	0.187716	Spearman correlation	1025
paqa_q7	aatpa_composite	0.204529	0.95	0.143279	0.264218	1.41938e+08	1.97761e-08	Spearman correlation	1023
paqa_q7	ifis_q1	0.145673	0.95	0.0834317	0.206782	1.53785e+08	0.00107851	Spearman correlation	1026
paqa_q7	ifis_q2	0.205017	0.95	0.143869	0.264606	1.43103e+08	1.6708e-08	Spearman correlation	1026
paqa_q7	ifis_q3	0.0882058	0.95	0.0253398	0.150377	1.6413e+08	1	Spearman correlation	1026
paqa_q7	ifis_q4	0.162989	0.95	0.100989	0.223728	1.50228e+08	6.43271e-05	Spearman correlation	1025
paqa_q7	ifis_q5	0.0712084	0.95	0.00823851	0.133616	1.67189e+08	1	Spearman correlation	1026
paqa_q7	ifis_composite	0.180927	0.95	0.119249	0.241213	1.47009e+08	2.45683e-06	Spearman correlation	1025
paqa_q8	paqa_q9	0.131535	0.95	0.0641512	0.197725	9.9313e+07	0.0306396	Spearman correlation	882
paqa_q8	paqa_composite	0.658083	0.95	0.617681	0.695021	3.87021e+07	2.23725e-107	Spearman correlation	879
paqa_q8	aate_q1	0.0436378	0.95	-0.0243919	0.111265	1.09364e+08	1	Spearman correlation	882
paqa_q8	aate_q2	0.0579566	0.95	-0.0100403	0.12542	1.07727e+08	1	Spearman correlation	882
paqa_q8	aate_q3	0.0214115	0.95	-0.0466137	0.0892391	1.11906e+08	1	Spearman correlation	882
paqa_q8	aate_q4	0.0940692	0.95	0.0262798	0.160997	1.03597e+08	1	Spearman correlation	882
paqa_q8	aate_q5	0.0646325	0.95	-0.00333959	0.13201	1.06964e+08	1	Spearman correlation	882
paqa_q8	aate_q6	0.115154	0.95	0.0475305	0.181727	1.00842e+08	0.189698	Spearman correlation	881
paqa_q8	aate_q7	0.0588933	0.95	-0.00910048	0.126345	1.0762e+08	1	Spearman correlation	882
paqa_q8	aate_q8	0.254378	0.95	0.1897	0.316858	8.52654e+07	8.98079e-12	Spearman correlation	882
paqa_q8	aate_q9	0.136607	0.95	0.0692929	0.202683	9.8733e+07	0.0162881	Spearman correlation	882
paqa_q8	aate_q10	0.0534785	0.95	-0.0145317	0.120996	1.08239e+08	1	Spearman correlation	882
paqa_q8	aate_composite	0.165118	0.95	0.098225	0.230526	9.51483e+07	0.000329175	Spearman correlation	881
paqa_q8	aatpa_q1	0.256994	0.95	0.192397	0.319374	8.49662e+07	4.76389e-12	Spearman correlation	882
paqa_q8	aatpa_q2	0.318437	0.95	0.256019	0.378209	7.794e+07	1.77222e-19	Spearman correlation	882
paqa_q8	aatpa_q3	0.203746	0.95	0.137695	0.267993	9.10554e+07	4.76515e-07	Spearman correlation	882
paqa_q8	aatpa_q4	0.118938	0.95	0.0513961	0.185397	1.00754e+08	0.128917	Spearman correlation	882
paqa_q8	aatpa_q5	0.176015	0.95	0.109366	0.241089	9.42265e+07	6.01421e-05	Spearman correlation	882
paqa_q8	aatpa_q6	0.204771	0.95	0.138707	0.269021	9.06292e+07	4.01678e-07	Spearman correlation	881
paqa_q8	aatpa_q7	0.220728	0.95	0.15506	0.284455	8.88106e+07	1.72879e-08	Spearman correlation	881
paqa_q8	aatpa_q8	0.261759	0.95	0.197311	0.323953	8.44214e+07	1.47224e-12	Spearman correlation	882
paqa_q8	aatpa_composite	0.324779	0.95	0.262545	0.384321	7.66906e+07	2.66907e-20	Spearman correlation	880
paqa_q8	ifis_q1	0.280184	0.95	0.216346	0.341637	8.23143e+07	1.23317e-14	Spearman correlation	882
paqa_q8	ifis_q2	0.290324	0.95	0.226842	0.351349	8.11548e+07	7.52633e-16	Spearman correlation	882
paqa_q8	ifis_q3	0.19423	0.95	0.127962	0.258772	9.21435e+07	2.73021e-06	Spearman correlation	882
paqa_q8	ifis_q4	0.272257	0.95	0.208114	0.334069	8.29381e+07	1.05211e-13	Spearman correlation	881
paqa_q8	ifis_q5	0.151404	0.95	0.084314	0.217127	9.70409e+07	0.00234896	Spearman correlation	882
paqa_q8	ifis_composite	0.326335	0.95	0.264201	0.385771	7.67751e+07	1.53131e-20	Spearman correlation	881
paqa_q9	paqa_composite	0.10719	0.95	0.0396365	0.173769	1.03142e+08	0.413248	Spearman correlation	885
paqa_q9	aate_q1	0.0124179	0.95	-0.055356	0.0800779	1.15255e+08	1	Spearman correlation	888
paqa_q9	aate_q2	-0.00418943	0.95	-0.0718964	0.0635559	1.17193e+08	1	Spearman correlation	888
paqa_q9	aate_q3	0.0492651	0.95	-0.0185241	0.116603	1.10955e+08	1	Spearman correlation	888
paqa_q9	aate_q4	0.0379586	0.95	-0.0298455	0.105415	1.12274e+08	1	Spearman correlation	888
paqa_q9	aate_q5	0.00192323	0.95	-0.0658127	0.0696415	1.1648e+08	1	Spearman correlation	888
paqa_q9	aate_q6	0.068874	0.95	0.00111369	0.136005	1.083e+08	1	Spearman correlation	887
paqa_q9	aate_q7	0.094479	0.95	0.026924	0.161175	1.05678e+08	1	Spearman correlation	888
paqa_q9	aate_q8	0.0518179	0.95	-0.0159654	0.119127	1.10657e+08	1	Spearman correlation	888
paqa_q9	aate_q9	0.0635469	0.95	-0.00423685	0.130749	1.08919e+08	1	Spearman correlation	887
paqa_q9	aate_q10	0.0307268	0.95	-0.037116	0.0982877	1.12737e+08	1	Spearman correlation	887
paqa_q9	aate_composite	0.0718244	0.95	0.00404029	0.138951	1.07592e+08	1	Spearman correlation	886
paqa_q9	aatpa_q1	0.116654	0.95	0.0493166	0.182936	1.0309e+08	0.157543	Spearman correlation	888
paqa_q9	aatpa_q2	0.0427497	0.95	-0.0250885	0.110196	1.11338e+08	1	Spearman correlation	887
paqa_q9	aatpa_q3	0.0453323	0.95	-0.0225023	0.112751	1.11038e+08	1	Spearman correlation	887
paqa_q9	aatpa_q4	-0.00249002	0.95	-0.0702437	0.0652865	1.166e+08	1	Spearman correlation	887
paqa_q9	aatpa_q5	0.0469067	0.95	-0.0209253	0.114309	1.10855e+08	1	Spearman correlation	887
paqa_q9	aatpa_q6	0.0436519	0.95	-0.0242235	0.111127	1.10858e+08	1	Spearman correlation	886
paqa_q9	aatpa_q7	0.0239833	0.95	-0.0438919	0.091638	1.13138e+08	1	Spearman correlation	886
paqa_q9	aatpa_q8	0.115441	0.95	0.0480513	0.181784	1.02884e+08	0.178303	Spearman correlation	887
paqa_q9	aatpa_composite	0.0841399	0.95	0.0163914	0.151119	1.05805e+08	1	Spearman correlation	885
paqa_q9	ifis_q1	0.0868739	0.95	0.0192598	0.153697	1.06566e+08	1	Spearman correlation	888
paqa_q9	ifis_q2	0.114541	0.95	0.0471795	0.180865	1.03337e+08	0.192464	Spearman correlation	888
paqa_q9	ifis_q3	0.0747234	0.95	0.00703161	0.141733	1.07984e+08	1	Spearman correlation	888
paqa_q9	ifis_q4	0.0560708	0.95	-0.0117393	0.123368	1.09789e+08	1	Spearman correlation	887
paqa_q9	ifis_q5	0.070194	0.95	0.00247846	0.137269	1.08512e+08	1	Spearman correlation	888
paqa_q9	ifis_composite	0.121536	0.95	0.0542175	0.187756	1.02175e+08	0.0942498	Spearman correlation	887
paqa_composite	aate_q1	0.0649837	0.95	0.00186131	0.12759	1.66349e+08	1	Spearman correlation	1022
paqa_composite	aate_q2	0.037739	0.95	-0.0254516	0.100629	1.71196e+08	1	Spearman correlation	1022
paqa_composite	aate_q3	0.0235606	0.95	-0.0396284	0.0865619	1.73719e+08	1	Spearman correlation	1022
paqa_composite	aate_q4	0.0409311	0.95	-0.0222565	0.103793	1.70628e+08	1	Spearman correlation	1022
paqa_composite	aate_q5	0.0828076	0.95	0.0197809	0.145179	1.63178e+08	1	Spearman correlation	1022
paqa_composite	aate_q6	0.0387179	0.95	-0.024503	0.10163	1.7052e+08	1	Spearman correlation	1021
paqa_composite	aate_q7	-0.00444562	0.95	-0.0675567	0.0587009	1.78701e+08	1	Spearman correlation	1022
paqa_composite	aate_q8	0.0730561	0.95	0.00997211	0.135561	1.64913e+08	1	Spearman correlation	1022
paqa_composite	aate_q9	0.0742835	0.95	0.011175	0.136803	1.64212e+08	1	Spearman correlation	1021
paqa_composite	aate_q10	0.0505943	0.95	-0.0126069	0.113393	1.68414e+08	1	Spearman correlation	1021
paqa_composite	aate_composite	0.0711803	0.95	0.00802447	0.13377	1.64278e+08	1	Spearman correlation	1020
paqa_composite	aatpa_q1	0.247428	0.95	0.187223	0.305782	1.3389e+08	5.43415e-13	Spearman correlation	1022
paqa_composite	aatpa_q2	0.292002	0.95	0.233141	0.348732	1.25591e+08	9.11633e-19	Spearman correlation	1021
paqa_composite	aatpa_q3	0.143078	0.95	0.0806455	0.204392	1.52008e+08	0.00169034	Spearman correlation	1021
paqa_composite	aatpa_q4	0.101846	0.95	0.0389354	0.163952	1.59322e+08	0.334559	Spearman correlation	1021
paqa_composite	aatpa_q5	0.104917	0.95	0.0420345	0.166971	1.58777e+08	0.23824	Spearman correlation	1021
paqa_composite	aatpa_q6	0.16862	0.95	0.106564	0.229368	1.47044e+08	2.58644e-05	Spearman correlation	1020
paqa_composite	aatpa_q7	0.202108	0.95	0.140713	0.261954	1.41122e+08	3.58033e-08	Spearman correlation	1020
paqa_composite	aatpa_q8	0.163679	0.95	0.101568	0.224519	1.48354e+08	6.06401e-05	Spearman correlation	1021
paqa_composite	aatpa_composite	0.244069	0.95	0.183681	0.302622	1.33307e+08	1.4705e-12	Spearman correlation	1019
paqa_composite	ifis_q1	0.264706	0.95	0.205002	0.322448	1.30816e+08	4.14852e-15	Spearman correlation	1022
paqa_composite	ifis_q2	0.302168	0.95	0.243687	0.358461	1.24151e+08	2.94369e-20	Spearman correlation	1022
paqa_composite	ifis_q3	0.206021	0.95	0.144774	0.265695	1.41257e+08	1.46041e-08	Spearman correlation	1022
paqa_composite	ifis_q4	0.247525	0.95	0.187292	0.305903	1.3348e+08	5.45548e-13	Spearman correlation	1021
paqa_composite	ifis_q5	0.118886	0.95	0.0561771	0.18066	1.56759e+08	0.0473471	Spearman correlation	1022
paqa_composite	ifis_composite	0.309187	0.95	0.250927	0.365216	1.22542e+08	2.73667e-21	Spearman correlation	1021
aate_q1	aate_q2	0.34516	0.95	0.288454	0.399453	1.18221e+08	2.50459e-27	Spearman correlation	1027
aate_q1	aate_q3	0.421671	0.95	0.36848	0.47211	1.04408e+08	9.65462e-43	Spearman correlation	1027
aate_q1	aate_q4	0.154654	0.95	0.0925796	0.215531	1.52614e+08	0.000254801	Spearman correlation	1027
aate_q1	aate_q5	0.331838	0.95	0.2746	0.386732	1.20626e+08	4.79384e-25	Spearman correlation	1027
aate_q1	aate_q6	0.0796122	0.95	0.0166891	0.141907	1.65677e+08	1	Spearman correlation	1026
aate_q1	aate_q7	0.178312	0.95	0.116646	0.238609	1.48343e+08	3.88873e-06	Spearman correlation	1027
aate_q1	aate_q8	0.15242	0.95	0.0903112	0.213349	1.53017e+08	0.000363732	Spearman correlation	1027
aate_q1	aate_q9	0.163138	0.95	0.101172	0.223844	1.50641e+08	6.19299e-05	Spearman correlation	1026
aate_q1	aate_q10	0.297435	0.95	0.238906	0.353812	1.26467e+08	1.20349e-19	Spearman correlation	1026
aate_q1	aate_composite	0.464322	0.95	0.413384	0.512363	9.61444e+07	3.83665e-53	Spearman correlation	1025
aate_q1	aatpa_q1	0.123276	0.95	0.0607713	0.184817	1.58279e+08	0.0256858	Spearman correlation	1027
aate_q1	aatpa_q2	0.137886	0.95	0.075535	0.199162	1.55187e+08	0.00340996	Spearman correlation	1026
aate_q1	aatpa_q3	0.13856	0.95	0.0762181	0.199822	1.55066e+08	0.0030886	Spearman correlation	1026
aate_q1	aatpa_q4	0.0822574	0.95	0.0193509	0.144515	1.652e+08	1	Spearman correlation	1026
aate_q1	aatpa_q5	0.0895195	0.95	0.026663	0.151671	1.63893e+08	1	Spearman correlation	1026
aate_q1	aatpa_q6	0.174349	0.95	0.112549	0.234806	1.48189e+08	8.37534e-06	Spearman correlation	1025
aate_q1	aatpa_q7	0.0834015	0.95	0.0204715	0.145673	1.64513e+08	1	Spearman correlation	1025
aate_q1	aatpa_q8	0.166073	0.95	0.104156	0.226708	1.50113e+08	3.71569e-05	Spearman correlation	1026
aate_q1	aatpa_composite	0.174773	0.95	0.112949	0.235248	1.4768e+08	7.87212e-06	Spearman correlation	1024
aate_q1	ifis_q1	0.0518841	0.95	-0.0111284	0.114486	1.71167e+08	1	Spearman correlation	1027
aate_q1	ifis_q2	0.0677623	0.95	0.00480671	0.130183	1.68301e+08	1	Spearman correlation	1027
aate_q1	ifis_q3	0.00897109	0.95	-0.0540356	0.0719066	1.78915e+08	1	Spearman correlation	1027
aate_q1	ifis_q4	0.0625171	0.95	-0.00049169	0.125031	1.68754e+08	1	Spearman correlation	1026
aate_q1	ifis_q5	0.0225647	0.95	-0.0404689	0.0854194	1.76461e+08	1	Spearman correlation	1027
aate_q1	ifis_composite	0.0596422	0.95	-0.00337729	0.12219	1.69271e+08	1	Spearman correlation	1026
aate_q2	aate_q3	0.315121	0.95	0.25725	0.37074	1.23644e+08	2.43037e-22	Spearman correlation	1027
aate_q2	aate_q4	0.0756769	0.95	0.0127616	0.137995	1.66872e+08	1	Spearman correlation	1027
aate_q2	aate_q5	0.333004	0.95	0.275812	0.387847	1.20416e+08	3.06122e-25	Spearman correlation	1027
aate_q2	aate_q6	0.0816792	0.95	0.018769	0.143945	1.65305e+08	1	Spearman correlation	1026
aate_q2	aate_q7	0.18745	0.95	0.12596	0.247504	1.46693e+08	6.5869e-07	Spearman correlation	1027
aate_q2	aate_q8	0.161008	0.95	0.0990364	0.221736	1.51467e+08	8.82832e-05	Spearman correlation	1027
aate_q2	aate_q9	0.138918	0.95	0.0765814	0.200173	1.55001e+08	0.00293336	Spearman correlation	1026
aate_q2	aate_q10	0.229968	0.95	0.169416	0.288791	1.38611e+08	4.546e-11	Spearman correlation	1026
aate_q2	aate_composite	0.486897	0.95	0.43728	0.533558	9.20926e+07	2.51328e-59	Spearman correlation	1025
aate_q2	aatpa_q1	0.0729683	0.95	0.0100383	0.135323	1.67361e+08	1	Spearman correlation	1027
aate_q2	aatpa_q2	0.0847646	0.95	0.0218746	0.146986	1.64749e+08	1	Spearman correlation	1026
aate_q2	aatpa_q3	0.0410778	0.95	-0.0219859	0.103816	1.72613e+08	1	Spearman correlation	1026
aate_q2	aatpa_q4	0.088095	0.95	0.0252282	0.150268	1.6415e+08	1	Spearman correlation	1026
aate_q2	aatpa_q5	0.0961981	0.95	0.0333937	0.158246	1.62691e+08	0.58877	Spearman correlation	1026
aate_q2	aatpa_q6	0.049982	0.95	-0.0130968	0.112665	1.70511e+08	1	Spearman correlation	1025
aate_q2	aatpa_q7	0.117527	0.95	0.0548958	0.179236	1.58388e+08	0.0549184	Spearman correlation	1025
aate_q2	aatpa_q8	0.116008	0.95	0.0533913	0.177716	1.59125e+08	0.0657101	Spearman correlation	1026
aate_q2	aatpa_composite	0.142552	0.95	0.0802046	0.203788	1.53446e+08	0.00176651	Spearman correlation	1024
aate_q2	ifis_q1	0.0155569	0.95	-0.0474657	0.0784562	1.77726e+08	1	Spearman correlation	1027
aate_q2	ifis_q2	0.0128389	0.95	-0.0501778	0.0757538	1.78216e+08	1	Spearman correlation	1027
aate_q2	ifis_q3	-0.0173476	0.95	-0.0802361	0.0456784	1.83666e+08	1	Spearman correlation	1027
aate_q2	ifis_q4	-0.0194694	0.95	-0.0823752	0.0435909	1.83512e+08	1	Spearman correlation	1026
aate_q2	ifis_q5	-0.00661975	0.95	-0.0695669	0.0563799	1.81729e+08	1	Spearman correlation	1027
aate_q2	ifis_composite	-0.00208682	0.95	-0.0650851	0.060928	1.80383e+08	1	Spearman correlation	1026
aate_q3	aate_q4	0.324718	0.95	0.267206	0.379925	1.21912e+08	7.13091e-24	Spearman correlation	1027
aate_q3	aate_q5	0.417043	0.95	0.363617	0.467735	1.05244e+08	1.08553e-41	Spearman correlation	1027
aate_q3	aate_q6	0.112764	0.95	0.0501133	0.174531	1.59709e+08	0.0969597	Spearman correlation	1026
aate_q3	aate_q7	0.174702	0.95	0.112969	0.235091	1.48995e+08	7.62303e-06	Spearman correlation	1027
aate_q3	aate_q8	0.215417	0.95	0.154537	0.274667	1.41644e+08	1.53394e-09	Spearman correlation	1027
aate_q3	aate_q9	0.16318	0.95	0.101214	0.223885	1.50634e+08	6.16245e-05	Spearman correlation	1026
aate_q3	aate_q10	0.255957	0.95	0.196113	0.313901	1.33933e+08	4.46662e-14	Spearman correlation	1026
aate_q3	aate_composite	0.54262	0.95	0.496568	0.585626	8.20913e+07	9.87178e-77	Spearman correlation	1025
aate_q3	aatpa_q1	0.166594	0.95	0.104716	0.227186	1.50458e+08	3.34884e-05	Spearman correlation	1027
aate_q3	aatpa_q2	0.140365	0.95	0.0780483	0.201589	1.54741e+08	0.00237841	Spearman correlation	1026
aate_q3	aatpa_q3	0.120511	0.95	0.0579446	0.182135	1.58314e+08	0.0372928	Spearman correlation	1026
aate_q3	aatpa_q4	0.167594	0.95	0.105703	0.228191	1.49839e+08	2.84658e-05	Spearman correlation	1026
aate_q3	aatpa_q5	0.0850057	0.95	0.0221173	0.147224	1.64706e+08	1	Spearman correlation	1026
aate_q3	aatpa_q6	0.150863	0.95	0.0886691	0.211886	1.52404e+08	0.000479384	Spearman correlation	1025
aate_q3	aatpa_q7	0.0982802	0.95	0.0354624	0.160325	1.61842e+08	0.476271	Spearman correlation	1025
aate_q3	aatpa_q8	0.142	0.95	0.0797066	0.203189	1.54446e+08	0.00186868	Spearman correlation	1026
aate_q3	aatpa_composite	0.191072	0.95	0.129565	0.251114	1.44763e+08	3.36139e-07	Spearman correlation	1024
aate_q3	ifis_q1	0.0567169	0.95	-0.00628163	0.119267	1.70295e+08	1	Spearman correlation	1027
aate_q3	ifis_q2	0.0417818	0.95	-0.0212502	0.104483	1.72991e+08	1	Spearman correlation	1027
aate_q3	ifis_q3	0.0151388	0.95	-0.047883	0.0780405	1.77801e+08	1	Spearman correlation	1027
aate_q3	ifis_q4	0.04088	0.95	-0.0221839	0.10362	1.72649e+08	1	Spearman correlation	1026
aate_q3	ifis_q5	0.029811	0.95	-0.0332275	0.0926133	1.75152e+08	1	Spearman correlation	1027
aate_q3	ifis_composite	0.0511994	0.95	-0.0118457	0.113839	1.70791e+08	1	Spearman correlation	1026
aate_q4	aate_q5	0.214775	0.95	0.15388	0.274044	1.4176e+08	1.77739e-09	Spearman correlation	1027
aate_q4	aate_q6	0.311996	0.95	0.253982	0.367773	1.23846e+08	7.85932e-22	Spearman correlation	1026
aate_q4	aate_q7	0.270278	0.95	0.210892	0.327677	1.3174e+08	6.57146e-16	Spearman correlation	1027
aate_q4	aate_q8	0.384929	0.95	0.329951	0.437304	1.11041e+08	7.93991e-35	Spearman correlation	1027
aate_q4	aate_q9	0.310357	0.95	0.252284	0.366203	1.24141e+08	1.40587e-21	Spearman correlation	1026
aate_q4	aate_q10	0.173666	0.95	0.111883	0.234111	1.48746e+08	9.35989e-06	Spearman correlation	1026
aate_q4	aate_composite	0.574711	0.95	0.530907	0.615451	7.63316e+07	2.44979e-88	Spearman correlation	1025
aate_q4	aatpa_q1	0.0718583	0.95	0.00892257	0.134227	1.67561e+08	1	Spearman correlation	1027
aate_q4	aatpa_q2	0.0549276	0.95	-0.00810732	0.117528	1.7012e+08	1	Spearman correlation	1026
aate_q4	aatpa_q3	0.105913	0.95	0.0431944	0.1678	1.60942e+08	0.207754	Spearman correlation	1026
aate_q4	aatpa_q4	0.0933469	0.95	0.0305196	0.15544	1.63204e+08	0.776493	Spearman correlation	1026
aate_q4	aatpa_q5	0.119126	0.95	0.0565431	0.180775	1.58564e+08	0.0446453	Spearman correlation	1026
aate_q4	aatpa_q6	0.130721	0.95	0.0682459	0.192175	1.5602e+08	0.00947723	Spearman correlation	1025
aate_q4	aatpa_q7	0.145608	0.95	0.0833355	0.206748	1.53348e+08	0.00109902	Spearman correlation	1025
aate_q4	aatpa_q8	0.0747461	0.95	0.0117948	0.137107	1.66553e+08	1	Spearman correlation	1026
aate_q4	aatpa_composite	0.148746	0.95	0.0864893	0.209846	1.52338e+08	0.000683076	Spearman correlation	1024
aate_q4	ifis_q1	0.0473458	0.95	-0.0156771	0.109994	1.71987e+08	1	Spearman correlation	1027
aate_q4	ifis_q2	0.0316266	0.95	-0.031412	0.0944147	1.74825e+08	1	Spearman correlation	1027
aate_q4	ifis_q3	0.0025504	0.95	-0.0604354	0.065516	1.80074e+08	1	Spearman correlation	1027
aate_q4	ifis_q4	0.0627187	0.95	-0.00028928	0.125231	1.68718e+08	1	Spearman correlation	1026
aate_q4	ifis_q5	-0.0145656	0.95	-0.0774706	0.048455	1.83164e+08	1	Spearman correlation	1027
aate_q4	ifis_composite	0.0431062	0.95	-0.0199548	0.105826	1.72248e+08	1	Spearman correlation	1026
aate_q5	aate_q6	0.0596398	0.95	-0.00337974	0.122187	1.69272e+08	1	Spearman correlation	1026
aate_q5	aate_q7	0.109146	0.95	0.0464893	0.170947	1.6083e+08	0.146668	Spearman correlation	1027
aate_q5	aate_q8	0.168256	0.95	0.106407	0.228808	1.50158e+08	2.49716e-05	Spearman correlation	1027
aate_q5	aate_q9	0.177157	0.95	0.115438	0.237512	1.48118e+08	4.9098e-06	Spearman correlation	1026
aate_q5	aate_q10	0.222752	0.95	0.162019	0.281804	1.3991e+08	2.71718e-10	Spearman correlation	1026
aate_q5	aate_composite	0.503624	0.95	0.455033	0.549226	8.90903e+07	3.23189e-64	Spearman correlation	1025
aate_q5	aatpa_q1	0.140074	0.95	0.0777841	0.201275	1.55246e+08	0.00244776	Spearman correlation	1027
aate_q5	aatpa_q2	0.146487	0.95	0.0842578	0.207578	1.53639e+08	0.000952332	Spearman correlation	1026
aate_q5	aatpa_q3	0.0516292	0.95	-0.0114147	0.114264	1.70714e+08	1	Spearman correlation	1026
aate_q5	aatpa_q4	0.106814	0.95	0.0441036	0.168685	1.6078e+08	0.188573	Spearman correlation	1026
aate_q5	aatpa_q5	0.10812	0.95	0.0454224	0.169969	1.60545e+08	0.164456	Spearman correlation	1026
aate_q5	aatpa_q6	0.108753	0.95	0.0460305	0.17062	1.59963e+08	0.15531	Spearman correlation	1025
aate_q5	aatpa_q7	0.0459833	0.95	-0.0171038	0.108706	1.71228e+08	1	Spearman correlation	1025
aate_q5	aatpa_q8	0.153916	0.95	0.091799	0.214839	1.52301e+08	0.000289162	Spearman correlation	1026
aate_q5	aatpa_composite	0.161007	0.95	0.0989433	0.221823	1.50144e+08	9.17574e-05	Spearman correlation	1024
aate_q5	ifis_q1	0.113023	0.95	0.0504055	0.174755	1.6013e+08	0.0940858	Spearman correlation	1027
aate_q5	ifis_q2	0.124354	0.95	0.0618619	0.185874	1.58084e+08	0.0222438	Spearman correlation	1027
aate_q5	ifis_q3	0.0574544	0.95	-0.00554182	0.119996	1.70162e+08	1	Spearman correlation	1027
aate_q5	ifis_q4	0.105843	0.95	0.0431239	0.167731	1.60955e+08	0.208787	Spearman correlation	1026
aate_q5	ifis_q5	0.0904306	0.95	0.0276118	0.152538	1.64208e+08	1	Spearman correlation	1027
aate_q5	ifis_composite	0.133882	0.95	0.0714786	0.195242	1.55908e+08	0.00604384	Spearman correlation	1026
aate_q6	aate_q7	0.299014	0.95	0.240539	0.355326	1.26183e+08	7.07841e-20	Spearman correlation	1026
aate_q6	aate_q8	0.235549	0.95	0.175141	0.294189	1.37607e+08	1.10335e-11	Spearman correlation	1026
aate_q6	aate_q9	0.279725	0.95	0.220577	0.336823	1.29276e+08	3.94112e-17	Spearman correlation	1025
aate_q6	aate_q10	0.0592994	0.95	-0.00375214	0.121881	1.68838e+08	1	Spearman correlation	1025
aate_q6	aate_composite	0.534114	0.95	0.48749	0.577701	8.3618e+07	7.32846e-74	Spearman correlation	1025
aate_q6	aatpa_q1	0.0140118	0.95	-0.0490383	0.0769507	1.77485e+08	1	Spearman correlation	1026
aate_q6	aatpa_q2	0.0510439	0.95	-0.0120323	0.113716	1.7032e+08	1	Spearman correlation	1025
aate_q6	aatpa_q3	0.050702	0.95	-0.0123751	0.113377	1.70382e+08	1	Spearman correlation	1025
aate_q6	aatpa_q4	0.0234779	0.95	-0.0396183	0.0863876	1.75268e+08	1	Spearman correlation	1025
aate_q6	aatpa_q5	0.0447504	0.95	-0.0183389	0.107485	1.7145e+08	1	Spearman correlation	1025
aate_q6	aatpa_q6	0.077808	0.95	0.0148124	0.140188	1.65033e+08	1	Spearman correlation	1024
aate_q6	aatpa_q7	0.135769	0.95	0.0733287	0.197149	1.5466e+08	0.00467978	Spearman correlation	1024
aate_q6	aatpa_q8	0.0523632	0.95	-0.0107097	0.115021	1.70083e+08	1	Spearman correlation	1025
aate_q6	aatpa_composite	0.0835398	0.95	0.020549	0.14587	1.63527e+08	1	Spearman correlation	1023
aate_q6	ifis_q1	-0.0356032	0.95	-0.0983893	0.0274653	1.86416e+08	1	Spearman correlation	1026
aate_q6	ifis_q2	0.00507196	0.95	-0.0579534	0.068057	1.79094e+08	1	Spearman correlation	1026
aate_q6	ifis_q3	-0.0428743	0.95	-0.105596	0.020187	1.87725e+08	1	Spearman correlation	1026
aate_q6	ifis_q4	-0.00173371	0.95	-0.0647642	0.0613105	1.79793e+08	1	Spearman correlation	1025
aate_q6	ifis_q5	-0.102295	0.95	-0.164243	-0.039543	1.98421e+08	0.311076	Spearman correlation	1026
aate_q6	ifis_composite	-0.0554031	0.95	-0.118028	0.00766124	1.89425e+08	1	Spearman correlation	1025
aate_q7	aate_q8	0.301595	0.95	0.243239	0.357776	1.26086e+08	2.81989e-20	Spearman correlation	1027
aate_q7	aate_q9	0.210012	0.95	0.148977	0.269454	1.42204e+08	5.44973e-09	Spearman correlation	1026
aate_q7	aate_q10	0.183944	0.95	0.122356	0.244122	1.46896e+08	1.34755e-06	Spearman correlation	1026
aate_q7	aate_composite	0.508312	0.95	0.460014	0.55361	8.8249e+07	1.22986e-65	Spearman correlation	1025
aate_q7	aatpa_q1	0.0284023	0.95	-0.0346358	0.0912153	1.75407e+08	1	Spearman correlation	1027
aate_q7	aatpa_q2	0.0221285	0.95	-0.0409354	0.0850168	1.76024e+08	1	Spearman correlation	1026
aate_q7	aatpa_q3	0.0571222	0.95	-0.00590582	0.119698	1.69725e+08	1	Spearman correlation	1026
aate_q7	aatpa_q4	0.0433921	0.95	-0.0196685	0.106109	1.72197e+08	1	Spearman correlation	1026
aate_q7	aatpa_q5	0.0432348	0.95	-0.0198261	0.105953	1.72225e+08	1	Spearman correlation	1026
aate_q7	aatpa_q6	0.0685993	0.95	0.00558588	0.13107	1.67169e+08	1	Spearman correlation	1025
aate_q7	aatpa_q7	0.110976	0.95	0.0482758	0.172804	1.59564e+08	0.120331	Spearman correlation	1025
aate_q7	aatpa_q8	0.0925569	0.95	0.0297234	0.154662	1.63346e+08	0.83773	Spearman correlation	1026
aate_q7	aatpa_composite	0.0995263	0.95	0.0366882	0.16158	1.61146e+08	0.418491	Spearman correlation	1024
aate_q7	ifis_q1	0.0306731	0.95	-0.0323656	0.0934687	1.74997e+08	1	Spearman correlation	1027
aate_q7	ifis_q2	0.0684837	0.95	0.00553144	0.130895	1.68171e+08	1	Spearman correlation	1027
aate_q7	ifis_q3	-0.011932	0.95	-0.0748519	0.0510825	1.82688e+08	1	Spearman correlation	1027
aate_q7	ifis_q4	0.0106943	0.95	-0.0523478	0.0736515	1.78082e+08	1	Spearman correlation	1026
aate_q7	ifis_q5	-0.0958689	0.95	-0.157892	-0.0330926	1.97842e+08	0.602846	Spearman correlation	1027
aate_q7	ifis_composite	0.000322095	0.95	-0.062686	0.0633276	1.79949e+08	1	Spearman correlation	1026
aate_q8	aate_q9	0.362571	0.95	0.306568	0.416073	1.14742e+08	1.88409e-30	Spearman correlation	1026
aate_q8	aate_q10	0.140295	0.95	0.0779771	0.20152	1.54753e+08	0.00239765	Spearman correlation	1026
aate_q8	aate_composite	0.566655	0.95	0.522274	0.607976	7.77774e+07	2.64708e-85	Spearman correlation	1025
aate_q8	aatpa_q1	0.0610993	0.95	-0.00188404	0.1236	1.69504e+08	1	Spearman correlation	1027
aate_q8	aatpa_q2	0.0843494	0.95	0.0214566	0.146577	1.64824e+08	1	Spearman correlation	1026
aate_q8	aatpa_q3	0.108255	0.95	0.0455594	0.170102	1.60521e+08	0.162309	Spearman correlation	1026
aate_q8	aatpa_q4	0.0605479	0.95	-0.0024683	0.123085	1.69108e+08	1	Spearman correlation	1026
aate_q8	aatpa_q5	0.113986	0.95	0.0513482	0.175731	1.59489e+08	0.0841939	Spearman correlation	1026
aate_q8	aatpa_q6	0.0999471	0.95	0.0371436	0.161964	1.61543e+08	0.399835	Spearman correlation	1025
aate_q8	aatpa_q7	0.133009	0.95	0.0705629	0.194416	1.55609e+08	0.00689181	Spearman correlation	1025
aate_q8	aatpa_q8	0.117657	0.95	0.0550586	0.179335	1.58828e+08	0.0537575	Spearman correlation	1026
aate_q8	aatpa_composite	0.154674	0.95	0.0925079	0.215639	1.51277e+08	0.000262395	Spearman correlation	1024
aate_q8	ifis_q1	0.0467442	0.95	-0.0162799	0.109398	1.72095e+08	1	Spearman correlation	1027
aate_q8	ifis_q2	0.0301784	0.95	-0.0328602	0.0929778	1.75086e+08	1	Spearman correlation	1027
aate_q8	ifis_q3	0.000634935	0.95	-0.0623437	0.0636085	1.8042e+08	1	Spearman correlation	1027
aate_q8	ifis_q4	0.0468576	0.95	-0.0161971	0.109541	1.71573e+08	1	Spearman correlation	1026
aate_q8	ifis_q5	-0.0337876	0.95	-0.0965583	0.0292508	1.86634e+08	1	Spearman correlation	1027
aate_q8	ifis_composite	0.0322925	0.95	-0.0307769	0.0951058	1.74195e+08	1	Spearman correlation	1026
aate_q9	aate_q10	0.14761	0.95	0.085397	0.208676	1.53437e+08	0.000799672	Spearman correlation	1026
aate_q9	aate_composite	0.569504	0.95	0.525326	0.610621	7.7266e+07	2.28898e-86	Spearman correlation	1025
aate_q9	aatpa_q1	0.074781	0.95	0.01183	0.137142	1.66546e+08	1	Spearman correlation	1026
aate_q9	aatpa_q2	0.0926704	0.95	0.0298378	0.154774	1.63326e+08	0.830793	Spearman correlation	1026
aate_q9	aatpa_q3	0.0769976	0.95	0.014059	0.139328	1.66147e+08	1	Spearman correlation	1026
aate_q9	aatpa_q4	0.0624577	0.95	-0.00055133	0.124973	1.68765e+08	1	Spearman correlation	1026
aate_q9	aatpa_q5	0.0924344	0.95	0.0296	0.154541	1.63369e+08	0.845501	Spearman correlation	1026
aate_q9	aatpa_q6	0.0831618	0.95	0.0202303	0.145437	1.64556e+08	1	Spearman correlation	1025
aate_q9	aatpa_q7	0.190971	0.95	0.129493	0.250987	1.45206e+08	3.36139e-07	Spearman correlation	1025
aate_q9	aatpa_q8	0.108067	0.95	0.0453694	0.169917	1.60555e+08	0.16497	Spearman correlation	1026
aate_q9	aatpa_composite	0.141754	0.95	0.0793959	0.203008	1.53589e+08	0.00197746	Spearman correlation	1024
aate_q9	ifis_q1	0.0383089	0.95	-0.0247577	0.101072	1.73112e+08	1	Spearman correlation	1026
aate_q9	ifis_q2	0.0709637	0.95	0.00799265	0.133374	1.67233e+08	1	Spearman correlation	1026
aate_q9	ifis_q3	-0.0115378	0.95	-0.0744904	0.0515065	1.82084e+08	1	Spearman correlation	1026
aate_q9	ifis_q4	0.0472429	0.95	-0.0158418	0.109953	1.71002e+08	1	Spearman correlation	1025
aate_q9	ifis_q5	-0.0472243	0.95	-0.109904	0.0158296	1.88508e+08	1	Spearman correlation	1026
aate_q9	ifis_composite	0.0219586	0.95	-0.0411359	0.0848786	1.7554e+08	1	Spearman correlation	1025
aate_q10	aate_composite	0.432136	0.95	0.379435	0.482043	1.01921e+08	4.31608e-45	Spearman correlation	1025
aate_q10	aatpa_q1	0.139345	0.95	0.077014	0.20059	1.54924e+08	0.00275676	Spearman correlation	1026
aate_q10	aatpa_q2	0.109937	0.95	0.0472573	0.171754	1.60218e+08	0.1345	Spearman correlation	1026
aate_q10	aatpa_q3	0.155588	0.95	0.0934975	0.216472	1.52e+08	0.000221507	Spearman correlation	1026
aate_q10	aatpa_q4	0.107362	0.95	0.0446578	0.169225	1.60681e+08	0.178303	Spearman correlation	1026
aate_q10	aatpa_q5	0.079156	0.95	0.0162301	0.141457	1.65759e+08	1	Spearman correlation	1026
aate_q10	aatpa_q6	0.207791	0.95	0.146675	0.267327	1.42187e+08	9.19948e-09	Spearman correlation	1025
aate_q10	aatpa_q7	0.107669	0.95	0.0449369	0.169556	1.60157e+08	0.173561	Spearman correlation	1025
aate_q10	aatpa_q8	0.18861	0.95	0.127114	0.248662	1.46056e+08	5.31333e-07	Spearman correlation	1026
aate_q10	aatpa_composite	0.195193	0.95	0.133772	0.255121	1.44026e+08	1.43573e-07	Spearman correlation	1024
aate_q10	ifis_q1	0.0446242	0.95	-0.0184345	0.107329	1.71975e+08	1	Spearman correlation	1026
aate_q10	ifis_q2	0.0333014	0.95	-0.0297679	0.0961065	1.74013e+08	1	Spearman correlation	1026
aate_q10	ifis_q3	0.00793982	0.95	-0.0550946	0.0709112	1.78578e+08	1	Spearman correlation	1026
aate_q10	ifis_q4	0.0286862	0.95	-0.0344136	0.0915581	1.74333e+08	1	Spearman correlation	1025
aate_q10	ifis_q5	0.0373582	0.95	-0.0257092	0.100129	1.73283e+08	1	Spearman correlation	1026
aate_q10	ifis_composite	0.0489621	0.95	-0.014119	0.111655	1.70694e+08	1	Spearman correlation	1025
aate_composite	aatpa_q1	0.127026	0.95	0.0645051	0.188554	1.56683e+08	0.0157814	Spearman correlation	1025
aate_composite	aatpa_q2	0.137768	0.95	0.0753851	0.199077	1.54755e+08	0.00349629	Spearman correlation	1025
aate_composite	aatpa_q3	0.135813	0.95	0.0734042	0.197163	1.55106e+08	0.00462975	Spearman correlation	1025
aate_composite	aatpa_q4	0.142464	0.95	0.0801462	0.203672	1.53912e+08	0.00176704	Spearman correlation	1025
aate_composite	aatpa_q5	0.137239	0.95	0.074849	0.198559	1.5485e+08	0.00377468	Spearman correlation	1025
aate_composite	aatpa_q6	0.186487	0.95	0.124887	0.246654	1.45584e+08	8.40795e-07	Spearman correlation	1024
aate_composite	aatpa_q7	0.197413	0.95	0.136038	0.257278	1.43628e+08	9.06884e-08	Spearman correlation	1024
aate_composite	aatpa_q8	0.182054	0.95	0.120398	0.242311	1.46806e+08	1.97588e-06	Spearman correlation	1025
aate_composite	aatpa_composite	0.241654	0.95	0.18132	0.300176	1.35314e+08	2.45343e-12	Spearman correlation	1023
aate_composite	ifis_q1	0.0500721	0.95	-0.0130065	0.112754	1.70495e+08	1	Spearman correlation	1025
aate_composite	ifis_q2	0.0652358	0.95	0.00220731	0.127748	1.67773e+08	1	Spearman correlation	1025
aate_composite	ifis_q3	-0.0235652	0.95	-0.0864743	0.0395311	1.83711e+08	1	Spearman correlation	1025
aate_composite	ifis_q4	0.044117	0.95	-0.0190043	0.106888	1.71062e+08	1	Spearman correlation	1024
aate_composite	ifis_q5	-0.0456954	0.95	-0.108421	0.0173923	1.87683e+08	1	Spearman correlation	1025
aate_composite	ifis_composite	0.0269097	0.95	-0.0362201	0.0898256	1.74141e+08	1	Spearman correlation	1024
aatpa_q1	aatpa_q2	0.484208	0.95	0.434455	0.531014	9.28464e+07	1.26678e-58	Spearman correlation	1026
aatpa_q1	aatpa_q3	0.359085	0.95	0.302932	0.412754	1.15369e+08	8.34831e-30	Spearman correlation	1026
aatpa_q1	aatpa_q4	0.274451	0.95	0.215164	0.331721	1.30604e+08	1.93499e-16	Spearman correlation	1026
aatpa_q1	aatpa_q5	0.215127	0.95	0.15421	0.274414	1.41283e+08	1.67927e-09	Spearman correlation	1026
aatpa_q1	aatpa_q6	0.374137	0.95	0.318614	0.427102	1.12331e+08	1.27853e-32	Spearman correlation	1025
aatpa_q1	aatpa_q7	0.245208	0.95	0.185031	0.303554	1.35471e+08	8.9992e-13	Spearman correlation	1025
aatpa_q1	aatpa_q8	0.50042	0.95	0.451654	0.546205	8.99281e+07	2.53634e-63	Spearman correlation	1026
aatpa_q1	aatpa_composite	0.556991	0.95	0.511906	0.599017	7.92794e+07	1.08334e-81	Spearman correlation	1024
aatpa_q1	ifis_q1	0.298477	0.95	0.240012	0.354784	1.26649e+08	8.08752e-20	Spearman correlation	1027
aatpa_q1	ifis_q2	0.237707	0.95	0.177386	0.296248	1.3762e+08	6.14867e-12	Spearman correlation	1027
aatpa_q1	ifis_q3	0.19488	0.95	0.133543	0.25473	1.45352e+08	1.44271e-07	Spearman correlation	1027
aatpa_q1	ifis_q4	0.217986	0.95	0.157138	0.277186	1.40768e+08	8.55858e-10	Spearman correlation	1026
aatpa_q1	ifis_q5	0.132958	0.95	0.0705733	0.194308	1.56531e+08	0.00683273	Spearman correlation	1027
aatpa_q1	ifis_composite	0.293949	0.95	0.2353	0.350465	1.27094e+08	3.8514e-19	Spearman correlation	1026
aatpa_q2	aatpa_q3	0.30315	0.95	0.244819	0.359294	1.25438e+08	1.73906e-20	Spearman correlation	1026
aatpa_q2	aatpa_q4	0.301015	0.95	0.24261	0.357246	1.25822e+08	3.5971e-20	Spearman correlation	1026
aatpa_q2	aatpa_q5	0.195575	0.95	0.134222	0.255434	1.44802e+08	1.2799e-07	Spearman correlation	1026
aatpa_q2	aatpa_q6	0.329254	0.95	0.271859	0.384315	1.20387e+08	1.44217e-24	Spearman correlation	1025
aatpa_q2	aatpa_q7	0.29934	0.95	0.240847	0.355666	1.25756e+08	6.65509e-20	Spearman correlation	1025
aatpa_q2	aatpa_q8	0.426044	0.95	0.373052	0.476267	1.03316e+08	1.04767e-43	Spearman correlation	1026
aatpa_q2	aatpa_composite	0.610851	0.95	0.569732	0.648919	6.96409e+07	6.01565e-103	Spearman correlation	1024
aatpa_q2	ifis_q1	0.237511	0.95	0.177155	0.296087	1.37254e+08	6.65385e-12	Spearman correlation	1026
aatpa_q2	ifis_q2	0.271456	0.95	0.212076	0.328838	1.31143e+08	4.79707e-16	Spearman correlation	1026
aatpa_q2	ifis_q3	0.167071	0.95	0.105172	0.227682	1.49933e+08	3.1231e-05	Spearman correlation	1026
aatpa_q2	ifis_q4	0.200733	0.95	0.13946	0.260475	1.43454e+08	4.34282e-08	Spearman correlation	1025
aatpa_q2	ifis_q5	0.110634	0.95	0.0479611	0.172438	1.60093e+08	0.124282	Spearman correlation	1026
aatpa_q2	ifis_composite	0.269574	0.95	0.210107	0.327054	1.31098e+08	8.74311e-16	Spearman correlation	1025
aatpa_q3	aatpa_q4	0.227491	0.95	0.166876	0.286393	1.39057e+08	8.45683e-11	Spearman correlation	1026
aatpa_q3	aatpa_q5	0.292376	0.95	0.233674	0.348955	1.27378e+08	6.44325e-19	Spearman correlation	1026
aatpa_q3	aatpa_q6	0.554917	0.95	0.50971	0.597069	7.98842e+07	4.97028e-81	Spearman correlation	1025
aatpa_q3	aatpa_q7	0.425759	0.95	0.372725	0.476021	1.03066e+08	1.34748e-43	Spearman correlation	1025
aatpa_q3	aatpa_q8	0.374613	0.95	0.319139	0.427529	1.12574e+08	9.58915e-33	Spearman correlation	1026
aatpa_q3	aatpa_composite	0.646846	0.95	0.608606	0.682088	6.31993e+07	1.32812e-119	Spearman correlation	1024
aatpa_q3	ifis_q1	0.212735	0.95	0.151763	0.272095	1.41714e+08	2.91617e-09	Spearman correlation	1026
aatpa_q3	ifis_q2	0.191	0.95	0.129552	0.250987	1.45626e+08	3.29111e-07	Spearman correlation	1026
aatpa_q3	ifis_q3	0.111869	0.95	0.0492094	0.173652	1.5987e+08	0.107379	Spearman correlation	1026
aatpa_q3	ifis_q4	0.195751	0.95	0.134372	0.255634	1.44348e+08	1.26024e-07	Spearman correlation	1025
aatpa_q3	ifis_q5	0.0816822	0.95	0.018772	0.143948	1.65304e+08	1	Spearman correlation	1026
aatpa_q3	ifis_composite	0.225805	0.95	0.165118	0.284789	1.38954e+08	1.31889e-10	Spearman correlation	1025
aatpa_q4	aatpa_q5	0.156342	0.95	0.0942632	0.217209	1.51865e+08	0.000195882	Spearman correlation	1026
aatpa_q4	aatpa_q6	0.211498	0.95	0.150466	0.270923	1.41522e+08	3.96968e-09	Spearman correlation	1025
aatpa_q4	aatpa_q7	0.177906	0.95	0.116172	0.238272	1.47551e+08	4.33868e-06	Spearman correlation	1025
aatpa_q4	aatpa_q8	0.293128	0.95	0.234452	0.349677	1.27242e+08	5.0316e-19	Spearman correlation	1026
aatpa_q4	aatpa_composite	0.547863	0.95	0.502145	0.590527	8.09131e+07	1.82578e-78	Spearman correlation	1024
aatpa_q4	ifis_q1	0.187192	0.95	0.125667	0.247282	1.46312e+08	7.05601e-07	Spearman correlation	1026
aatpa_q4	ifis_q2	0.156516	0.95	0.0944402	0.217379	1.51833e+08	0.000190632	Spearman correlation	1026
aatpa_q4	ifis_q3	0.135966	0.95	0.0735894	0.197283	1.55533e+08	0.00449458	Spearman correlation	1026
aatpa_q4	ifis_q4	0.142287	0.95	0.0799672	0.2035	1.53944e+08	0.00181127	Spearman correlation	1025
aatpa_q4	ifis_q5	0.0879864	0.95	0.0251188	0.150161	1.64169e+08	1	Spearman correlation	1026
aatpa_q4	ifis_composite	0.189878	0.95	0.128377	0.249924	1.45402e+08	4.18759e-07	Spearman correlation	1025
aatpa_q5	aatpa_q6	0.317698	0.95	0.259865	0.37326	1.22461e+08	1.06217e-22	Spearman correlation	1025
aatpa_q5	aatpa_q7	0.284501	0.95	0.225508	0.341415	1.28419e+08	8.70221e-18	Spearman correlation	1025
aatpa_q5	aatpa_q8	0.233598	0.95	0.17314	0.292303	1.37958e+08	1.8155e-11	Spearman correlation	1026
aatpa_q5	aatpa_composite	0.585905	0.95	0.542898	0.625847	7.4105e+07	1.32113e-92	Spearman correlation	1024
aatpa_q5	ifis_q1	0.207661	0.95	0.146572	0.267172	1.42627e+08	9.24525e-09	Spearman correlation	1026
aatpa_q5	ifis_q2	0.171369	0.95	0.109545	0.231872	1.4916e+08	1.43666e-05	Spearman correlation	1026
aatpa_q5	ifis_q3	0.0651977	0.95	0.00219996	0.12768	1.68271e+08	1	Spearman correlation	1026
aatpa_q5	ifis_q4	0.187847	0.95	0.126305	0.247948	1.45767e+08	6.31506e-07	Spearman correlation	1025
aatpa_q5	ifis_q5	0.208387	0.95	0.147314	0.267876	1.42496e+08	7.8713e-09	Spearman correlation	1026
aatpa_q5	ifis_composite	0.248097	0.95	0.188	0.306343	1.34953e+08	4.12502e-13	Spearman correlation	1025
aatpa_q6	aatpa_q7	0.453217	0.95	0.401629	0.501938	9.78505e+07	3.23132e-50	Spearman correlation	1024
aatpa_q6	aatpa_q8	0.372476	0.95	0.316879	0.425522	1.12629e+08	2.67457e-32	Spearman correlation	1025
aatpa_q6	aatpa_composite	0.67092	0.95	0.634708	0.704191	5.88912e+07	4.58168e-132	Spearman correlation	1024
aatpa_q6	ifis_q1	0.322707	0.95	0.265062	0.378054	1.21562e+08	1.68633e-23	Spearman correlation	1025
aatpa_q6	ifis_q2	0.251612	0.95	0.191614	0.309737	1.34322e+08	1.56351e-13	Spearman correlation	1025
aatpa_q6	ifis_q3	0.17712	0.95	0.11537	0.237505	1.47692e+08	5.00417e-06	Spearman correlation	1025
aatpa_q6	ifis_q4	0.242076	0.95	0.181783	0.300556	1.35636e+08	2.13048e-12	Spearman correlation	1024
aatpa_q6	ifis_q5	0.0824469	0.95	0.0195107	0.144732	1.64684e+08	1	Spearman correlation	1025
aatpa_q6	ifis_composite	0.293951	0.95	0.235244	0.350521	1.26352e+08	4.20868e-19	Spearman correlation	1024
aatpa_q7	aatpa_q8	0.318799	0.95	0.261006	0.374314	1.22263e+08	7.11644e-23	Spearman correlation	1025
aatpa_q7	aatpa_composite	0.620598	0.95	0.580241	0.657916	6.78965e+07	3.04541e-107	Spearman correlation	1024
aatpa_q7	ifis_q1	0.183893	0.95	0.122273	0.244101	1.46476e+08	1.38271e-06	Spearman correlation	1025
aatpa_q7	ifis_q2	0.176186	0.95	0.114419	0.236596	1.47859e+08	5.95843e-06	Spearman correlation	1025
aatpa_q7	ifis_q3	0.063513	0.95	0.000477338	0.126046	1.68082e+08	1	Spearman correlation	1025
aatpa_q7	ifis_q4	0.131691	0.95	0.069197	0.193155	1.5539e+08	0.00836977	Spearman correlation	1024
aatpa_q7	ifis_q5	0.0197857	0.95	-0.0433059	0.0827201	1.7593e+08	1	Spearman correlation	1025
aatpa_q7	ifis_composite	0.151289	0.95	0.0890701	0.212331	1.51883e+08	0.000453606	Spearman correlation	1024
aatpa_q8	aatpa_composite	0.635391	0.95	0.596214	0.671548	6.52493e+07	4.63043e-114	Spearman correlation	1024
aatpa_q8	ifis_q1	0.273573	0.95	0.21426	0.330877	1.30762e+08	2.52371e-16	Spearman correlation	1026
aatpa_q8	ifis_q2	0.204551	0.95	0.143393	0.264154	1.43187e+08	1.84666e-08	Spearman correlation	1026
aatpa_q8	ifis_q3	0.0899203	0.95	0.0270669	0.152066	1.63821e+08	1	Spearman correlation	1026
aatpa_q8	ifis_q4	0.209882	0.95	0.148813	0.269356	1.41812e+08	5.73438e-09	Spearman correlation	1025
aatpa_q8	ifis_q5	0.0865728	0.95	0.0236952	0.148768	1.64424e+08	1	Spearman correlation	1026
aatpa_q8	ifis_composite	0.234077	0.95	0.173601	0.292794	1.37469e+08	1.65509e-11	Spearman correlation	1025
aatpa_composite	ifis_q1	0.330726	0.95	0.273359	0.385748	1.19771e+08	8.72924e-25	Spearman correlation	1024
aatpa_composite	ifis_q2	0.294865	0.95	0.236189	0.351398	1.26189e+08	3.11652e-19	Spearman correlation	1024
aatpa_composite	ifis_q3	0.162467	0.95	0.100427	0.223247	1.49882e+08	7.13622e-05	Spearman correlation	1024
aatpa_composite	ifis_q4	0.274429	0.95	0.215054	0.331783	1.29466e+08	2.18971e-16	Spearman correlation	1023
aatpa_composite	ifis_q5	0.142756	0.95	0.0804121	0.203988	1.5341e+08	0.0017158	Spearman correlation	1024
aatpa_composite	ifis_composite	0.333966	0.95	0.276697	0.38887	1.18843e+08	2.68137e-25	Spearman correlation	1023
ifis_q1	ifis_q2	0.549218	0.95	0.503662	0.591727	8.13817e+07	3.58606e-79	Spearman correlation	1027
ifis_q1	ifis_q3	0.35404	0.95	0.297702	0.407921	1.16618e+08	6.51877e-29	Spearman correlation	1027
ifis_q1	ifis_q4	0.538299	0.95	0.491978	0.58158	8.31096e+07	2.44616e-75	Spearman correlation	1026
ifis_q1	ifis_q5	0.282125	0.95	0.223113	0.339076	1.29601e+08	1.70279e-17	Spearman correlation	1027
ifis_q1	ifis_composite	0.733031	0.95	0.702468	0.760895	4.80564e+07	9.33867e-171	Spearman correlation	1026
ifis_q2	ifis_q3	0.385558	0.95	0.33061	0.437902	1.10928e+08	5.93098e-35	Spearman correlation	1027
ifis_q2	ifis_q4	0.564074	0.95	0.519531	0.605559	7.847e+07	1.96732e-84	Spearman correlation	1026
ifis_q2	ifis_q5	0.256113	0.95	0.196303	0.314024	1.34297e+08	4.13538e-14	Spearman correlation	1027
ifis_q2	ifis_composite	0.771915	0.95	0.745149	0.796198	4.10571e+07	7.60075e-201	Spearman correlation	1026
ifis_q3	ifis_q4	0.363305	0.95	0.307333	0.416772	1.1461e+08	1.37573e-30	Spearman correlation	1026
ifis_q3	ifis_q5	0.179418	0.95	0.117772	0.239685	1.48143e+08	3.16397e-06	Spearman correlation	1027
ifis_q3	ifis_composite	0.616671	0.95	0.576047	0.654257	6.9002e+07	1.05762e-105	Spearman correlation	1026
ifis_q4	ifis_q5	0.330947	0.95	0.273646	0.385907	1.20434e+08	7.14708e-25	Spearman correlation	1026
ifis_q4	ifis_composite	0.77136	0.95	0.744538	0.795695	4.11569e+07	2.24434e-200	Spearman correlation	1026
ifis_q5	ifis_composite	0.615648	0.95	0.574944	0.653313	6.91862e+07	2.99424e-105	Spearman correlation	1026
